# Supplementary material for: MaxEnt model-based prediction of potential distributions of Parnassiawightiana (Celastraceae) in China
Source: Biodivers Data J. 2022 Mar 16;10:e81073. doi: 10.3897/BDJ.10.e81073 (PMC8942960; doi:10.3897/BDJ.10.e81073)
Supplement: Supplementary material 1 — Species distribution information [file bdj-10-e81073-s001.xlsx]

## Sheet: Sheet1
Number	longitude	latitude	note
1	99.42	27.1842	Specimen information points
2	117.199	24.917	Specimen information points
3	104.459	33.2492	Specimen information points
4	104.16	33.697	Specimen information points
5	104.241	33.6264	Specimen information points
6	112.326	24.3157	Specimen information points
7	112.263	24.4704	Specimen information points
8	112.832	24.8308	Specimen information points
9	108.509	25.1036	Specimen information points
10	110.388	25.8849	Specimen information points
11	110.336	25.8008	Specimen information points
12	111.559	24.4175	Specimen information points
13	110.179	23.9539	Specimen information points
14	104.066	26.6512	Specimen information points
15	107.141	26.9701	Specimen information points
16	103.815	27.1496	Specimen information points
17	106.831	26.7978	Specimen information points
18	108.693	27.9143	Specimen information points
19	104.612	26.144	Specimen information points
20	104.247	27.0366	Specimen information points
21	104.765	25.1619	Specimen information points
22	103.989	26.5672	Specimen information points
23	104.079	27.013	Specimen information points
24	104.313	26.8522	Specimen information points
25	110.603	30.1051	Specimen information points
26	110.554	30.0862	Specimen information points
27	108.969	29.4673	Specimen information points
28	110.079	29.761	Specimen information points
29	117.788	27.8657	Specimen information points
30	106.897	34.2359	Specimen information points
31	108.543	33.5292	Specimen information points
32	108.509	33.4742	Specimen information points
33	109.044	33.7797	Specimen information points
34	105.834	28.2078	Specimen information points
35	106.772	32.6842	Specimen information points
36	109.465	30.6511	Specimen information points
37	100.797	28.7077	Specimen information points
38	106.296	32.2351	Specimen information points
39	85.3275	28.3775	Specimen information points
40	99.2927	25.8721	Specimen information points
41	99.8886	26.0222	Specimen information points
42	98.4558	27.7547	Specimen information points
43	99.2167	28.3333	Specimen information points
44	100.205	27.0182	Specimen information points
45	99.45	27.2056	Specimen information points
46	103.09	27.2283	Specimen information points
47	104.687	27.4197	Specimen information points
48	100.167	28.3833	Specimen information points
49	100.116	27.3617	Specimen information points
50	109.461	30.6863	Specimen information points
77	105.376	28.1665	Specimen information points
87	100.066	27.2142	Specimen information points
89	98.5021	27.6911	Specimen information points
51	117.141	24.5398	Filed sampling points
52	116.912	25.275	Filed sampling points
53	116.923	25.3266	Filed sampling points
54	104.363	33.5244	Filed sampling points
55	104.089	34.9956	Filed sampling points
56	104.473	33.2804	Filed sampling points
57	116.585	23.8573	Filed sampling points
58	113.532	23.3813	Filed sampling points
59	112.532	24.461	Filed sampling points
60	110.258	25.4869	Filed sampling points
61	109.573	25.3627	Filed sampling points
62	108.435	23.507	Filed sampling points
63	108.491	27.4589	Filed sampling points
64	108.159	26.3641	Filed sampling points
65	106.918	26.9509	Filed sampling points
66	110.16	31.2664	Filed sampling points
67	110.121	26.1092	Filed sampling points
68	110.025	27.3227	Filed sampling points
69	110.046	29.4605	Filed sampling points
70	110.273	29.2206	Filed sampling points
71	107.023	34.1748	Filed sampling points
72	106.592	34.2089	Filed sampling points
73	108.48	33.5027	Filed sampling points
74	103.175	29.2341	Filed sampling points
75	105.463	28.1216	Filed sampling points
76	105.253	27.898	Filed sampling points
78	103.124	30.2722	Filed sampling points
79	85.3766	28.3939	Filed sampling points
80	95.0053	29.4661	Filed sampling points
81	100.229	25.3982	Filed sampling points
82	100.177	26.981	Filed sampling points
83	99.4926	26.7886	Filed sampling points
84	99.5029	26.7579	Filed sampling points
85	104.127	28.4135	Filed sampling points
86	100.032	27.502	Filed sampling points
88	104.148	27.4764	Filed sampling points
90	107.111	29.0233	Filed sampling points
91	108.469	30.166	Filed sampling points
